# Supplementary material for: Bilateral Pheochromocytoma with Germline MAX Variant without Family History
Source: Clin Pract. 2022 May 7;12(3):299–305. doi: 10.3390/clinpract12030035 (PMC9149808; doi:10.3390/clinpract12030035)
Supplement: Supplementary file 1 [file clinpract-12-00035-s001.zip]

Archive with 1 entries (1 files):
- clinpract-1702561-supplementary.pdf
